# Supplementary material for: A functionally impaired missense variant identified in French Canadian families implicates FANCI as a candidate ovarian cancer-predisposing gene
Source: Genome Med. 2021 Dec 3;13:186. doi: 10.1186/s13073-021-00998-5 (PMC8642877; doi:10.1186/s13073-021-00998-5)
Supplement: Supplementary file 1 — Additional file 1. All supplementary tables referenced in the manuscript. Tables S1-S17. [file 13073_2021_998_MOESM1_ESM.xlsx]

## Sheet: S1
Table S1. Description of study groups.
Study group	Index case tested	Number of index cases	Number of index males	Description (sequencing technology)	BRCA1 and BRCA2 sequencing status	Ethnic/demographic background	Resource	Website	PMID
FC Discovery family (F1528)	OC	1	NA	Four-case ovarian cancer family where FANCI c.1813C>T was discovered (WES)	Full sequencing	FC	RRCancer	http://rrcancer.ca/en/home/	17636423
FC OC families	OC	42	NA	At least 2 cases of epithelial ovarian cancer in 1st, 2nd or 3rd degree relatives (WES and genotyping)	Full or partial sequencing	FC	RRCancer	http://rrcancer.ca/en/home/	15382066, 23302520, 28646019, 9792861, 17636423, 16965326, 11307153, 25925845, 17420451, 21947752, 22415235, 17541742, This study (P.N.T.)
FC sporadic OC cases	OC	439	NA	Epithelial ovarian cancer cases not selected for family history of cancer (WES and genotyping)	At least the six most common French Canadian BRCA1 (2) and BRCA2 (4) pathogenic variants	At least 88% FC	RRCancer	http://rrcancer.ca/en/home/	25884701
FC OC cases with pedigrees	OC	97	NA	Epithelial ovarian cancer cases selected based on availability of family history (pedigree) information (WES and genotyping)	Full or partial sequencing	FC	RRCancer	http://rrcancer.ca/en/home/	9731846
FC HBOC	BC	82	NA	Hereditary breast cancer families with at least one case of ovarian cancer in 1st, 2nd, or 3rd degree relatives (WES and genotyping)	Full or partial sequencing	FC	RRCancer	http://rrcancer.ca/en/home/	15382066, 23302520, 28646019, 9792861, 17636423, 16965326, 11307153, 25925845, 17420451, 21947752, 22415235, 17541742, 20694749, This study (P.N.T.)
FC HBC	BC	158	NA	Hereditary breast cancer families with no reported case of ovarian cancer in 1st, 2nd, or 3rd degree relatives (WES and genotyping)	Full or partial sequencing	FC	RRCancer	http://rrcancer.ca/en/home/	15382066, 23302520, 28646019, 9792861, 17636423, 16965326, 11307153, 25925845, 18706089, 17420451, 21947752, 17541742, 20694749, This study (P.N.T.)
FC sporadic BC cases	BC	558	NA	Breast cancer cases not selected for family history of cancer with invasive disease diagnosed before age 70 (genotyping)	19 BRCA1 (11) and BRCA2 (8) pathogenic variants found in French Canadians	FC	RRCancer	http://rrcancer.ca/en/home/	32300229
FC TMA	OC or normal fallopian tube	101 (OC) and 15 (normal fallopian tube)	NA	High-grade serous ovarian tumor or normal fallopian tube tissue cores from formalin-fixed paraffin-embedded samples to evaluate FANCI protein expression (genotyping)	Not available	FC	RRCancer	http://rrcancer.ca/en/home/	This study (P.N.T.)
FC Cancer-free controls	Cancer-free controls	5249	2299	Healthy individuals with no personal history of cancer (WES and genotyping)	NA	FC based on French as first language, birth in Quebec, and birth of parents and all 4 grandparents in Canada	CARTaGENE	https://cartagene.qc.ca	23071140
AUS OC cases	OC	516	NA	High-grade serous (or similar) epithelial ovarian cancer cases referred for genetic testing (based on family history of cancer, early age of diagnosis, or histopathologic subtype) with no detectable BRCA1 or BRCA2 pathogenic variants (WES)	Full sequencing	>95% Western European	AUS	NA	30254378
AUS controls	Controls	4878	NA	Women recruited to the lifepool study with available sequencing data for FANCI (whole gene sequencing)	Full sequencing	~94% Western European	AUS	NA	32242007
CDN BC families	BC	63	3	Canadian non-FC cases with a strong family history of cancer (WES)	Full sequencing	Various (n=14 Ashkenazi Jewish)	MT	NA	This study (M.T.)
OCAC OC cases	OC	25509	NA	Described in 28346442 (genotyping)	NA	Various	OCAC	http://ocac.ccge.medschl.cam.ac.uk	28346442
OCAC controls	Controls	40491	NA	Described in 28346442 (genotyping)	NA	Various	OCAC	http://ocac.ccge.medschl.cam.ac.uk	28346442
BCAC BC cases	BC	46785	NA	Described in 23535729, 25751625 (genotyping)	NA	Various	BCAC	http://bcac.ccge.medschl.cam.ac.uk	23535729, 25751625
BCAC controls	Controls	42892	NA	Described in 23535729, 25751625 (genotyping)	NA	Various	BCAC	http://bcac.ccge.medschl.cam.ac.uk	23535729, 25751625
gnomAD	Cancer-free controls	138187	NA	Unrelated individuals sequenced for disease or population genetic studies. Version v2.1.1 non-cancer was used in this study (WES and WGS)	NA	Various	gnomAD	https://gnomad.broadinstitute.org	32461654
TCGA OC cases	OC	425 (mRNA expression and 412 WES)	NA	Described in 21720365 (WES)	Full sequencing	Various	TCGA Pan-Cancer	https://gdc.cancer.gov/about-data/publications/pancanatlas	29625052
FC	French Canadian
OC	Ovarian cancer
WES	Whole exome sequencing
HBOC	Hereditary breast and ovarian cancer family
HBC	Hereditary breast cancer family
BC	Breast cancer
TMA	Tissue microarray
AUS	Australian
CDN	Canadian non-FC
OCAC	Ovarian Cancer Association Consortium
BCAC	Breast Cancer Association Consortium
gnomAD	Genome Aggregation Database
WGS	Whole genome sequencing
TCGA	The Cancer Genome Atlas
NA	Not available

## Sheet: S2
Table S2. Source of genotypes and imputed alleles from FCs from the CARTaGENE biobank.
Genotyping technology	CARTaGENE study subjects	Source of genotyping data	Source of FANCI c.1813C>T genotypes	Source of POLG c.2492A>G genotypes	Number of cancer-free subjects (total)	Number of female cancer-free subjects	Number of male cancer-free subjects	Number of samples removed for imputation
GSAv1 + Multi disease panel (GSAMD-24v1- 0_20011747_A1)	Most of the DNA samples came from participants selected according to quantity of health data available; however 2800 participants were selected as part of a research project on restless leg syndrome.	CARTaGENE	Probe on array	Probe on array	3238	1935	1303	0
GSAv1 (GSA-24v1- 0_A1)	The DNA samples came from participants selected according to quantity of health data available.	CARTaGENE	Probe on array	Imputed	636	315	321	10
Affymetrix Axiom 2.0 UK Biobank gene chip (Axiom_UKB_WCSG- 96)	Caucasians, participants selected according to quantity of health data available	Canadian Partnership for Tomorrow Project, QC genotyping project	Probe on array	Imputed	771	377	394	12
Omni 2.5 (HumanOmni2.5-8v1- Multi_A)	Hodgkinson et al. High-Resolution Genomic Analysis of Human Mitochondrial RNA Sequence Variation. Science. 2014; 344: 413-415. Hussin et al. Recombination affects accumulation of damaging and disease-associated mutations in human populations. Nature Genetics. 2015; 47; 47 (4): 400-404.	Returned data generated by P.Awadalla.	Imputed	Probe on array	605	324	281	1

## Sheet: S3
Table S3. Sanger sequencing primers for FANCI and POLG.
Gene	Exon/mutation	Forward primer	Reverse primer
FANCI	18	CCTTTCAGGTTCATGTGGATG	GTGCTGACTACATCAAGTAAGAGCAT
POLG	16	CCAGAGGTACAGAGGTCACA	GGTCTGCTGAGTGGTTGTAG

## Sheet: S4
Table S4. TaqMan primer and reporter sequences.
Assay	Forward primer	Reverse primer	Reporter 1	Reporter 2
FANCI c.1813C>T	GATCATGGATAGTTTGAGGAGATGCTT	GGGTTTTGCTACATTCTTTCCATTCT	TCGACTCATGCTTTATG	TCGACTCATGTTTTATG
POLG c.2492A>G	GCAGGATGGCCCCATAGAG	CCCTGCTAAGACCCATTTCCTT	CACCCCGACTATGATGA	ACCCCGACTGTGATGA

## Sheet: S5
Table S5. OCAC and BCAC summary statistics for rare FANCI potentially pathogenic and reference pathogenic BRCA1 variant and 15q26.1 SNP.
		FANCI c.1813C>T; p.L605F				FANCI c.824T>C; p.I275T				BRCA1 c.4327C>T; p.R1443X				15q26.1 GWAS SNP (rs8037137)
		log2(OR)	SE	Chi-squared	P-value	log2(OR)	SE	Chi-squared	P-value	log2(OR)	SE	Chi-squared	P-value	log2(OR)	SE	Chi-squared	P-value
OCAC*	Overall (n=25,509)	0.01358	0.06837	0.03943	0.8426	-0.4363	0.4475	0.9504	0.3296	0.8244	0.4541	3.495	0.06154	-0.09911	0.01969	25.42	4.614e-07
	HGSC (n=13,037)	0.07421	0.08045	0.8508	0.3563	-0.1551	0.4938	0.09862	0.7535	1.211	0.4726	6.813	0.009051	-0.1267	0.02366	29.01	7.211e-08
	Low-grade serous (n=1,1012)	-0.1106	0.2615	0.1789	0.6724	-2.981	2.479	1.445	0.2293	-12.82	447.2	0.2759	0.5994	-0.05243	0.07079	0.5542	0.4566
	Mucinous (n=1,417)	0.003821	0.2044	0.0003493	0.9851	-0.9636	1.413	0.465	0.4953	-13.49	333.3	0.9407	0.3321	-0.03241	0.05814	0.3129	0.5759
	Clear cell (n=1,366)	-0.1172	0.2133	0.302	0.5826	-3.124	2.196	2.024	0.1548	0.9078	1.1	0.5555	0.4561	0.0297	0.05787	0.2618	0.6089
	Endometrioid (n=2,810)	0.1751	0.1422	1.517	0.2181	-2.412	1.422	2.877	0.08987	-13.93	333.3	1.471	0.2251	-0.0852	0.04304	3.985	0.04591
BCAC**	Overall (n=46,785)	-0.0138822	0.0530944	0.0683626	0.79	NA	NA	NA	NA	NA	NA	NA	NA	-0.0599746	0.0142247	17.7766	2.5e-05
*http://ocac.ccge.medschl.cam.ac.uk
**http://bcac.ccge.medschl.cam.ac.uk

## Sheet: S6
Table S6. Allele frequency of FANCI c.1813C>T in demographically defined cancer-free populations.
		c.1813C>T count	Total alleles	Number of homozygotes	Allele frequency (%)	P
French Canadian	Overall	122	10498	1	1.16	-
(CARTaGENE)	Female	74	5900	0	1.25	-
	Male	49	4598	1	1.07	-
European (Finnish)	Overall	448	25100	5	1.78	-
	Female	227	12204	4	1.86	-
	Male	221	12896	1	1.71	-
European (non-Finnish)	Overall	1183	118162	10	1	0.115
	Female	544	51100	4	1.1	0.182
	Male	639	67062	6	0.95	0.448
	Estonian	100	4752	1	2.1	-
	North-Western European	544	48088	6	1.13	-
	Swedish	248	25290	1	0.98	-
	Other non-Finnish European	238	26792	2	0.89	-
	Bulgarian	12	2526	0	0.47	-
	Southern European	41	10714	0	0.38	-
Other	Overall	39	6704	0	0.58	-
	Female	19	3244	0	0.59	-
	Male	20	2460	0	0.58	-
Latino	Overall	59	35106	0	0.17	-
	Female	33	20498	0	0.16	-
	Male	26	14608	0	0.18	-
African	Overall	34	23616	0	0.14	-
	Female	18	12910	0	0.14	-
	Male	16	10706	0	0.15	-
South Asian	Overall	34	30526	2	0.11	-
	Female	8	7494	0	0.11	-
	Male	26	23032	2	0.11	-
Ashkenazi Jewish	Overall	7	9862	0	0.07	-
	Female	1	4676	0	0.02	-
	Male	6	5186	0	0.12	-
East Asian	Overall	0	19252	0	0	-
	Female	0	9486	0	0	-
	Male	0	9766	0	0	-
Total (gnomAD)	All	1804	268328	17	0.67	-
	Female	850	121612	8	0.7	-
	Male	954	146716	9	0.65	-
Data adapted from gnomAD (Dataset: gnomAD v2.1 [non-cancer]; https://gnomad.broadinstitute.org)
Chi square used to calculate p-values (Pearson)
Healthy French Canadians compared to European (non-Finnish) population to calculate p-values

## Sheet: S7
Table S7. Family history of OC and BC in first-degree relatives of cancer-free FCs genotyped for FANCI c.1813C>T.
			Number of first-degree relatives with OC			Number of first-degree relaitves with BC (male BC)				Number of first-degree relaitves with OC or BC
Study subjects and age range	Number of subjects	Age years (range)	All cases	2 cases	3 cases	All cases	2 cases	3 cases	4 cases	All cases	1 OC and 1 BC only	1 OC and 2 BC only	1 OC and 3 BC only
All cancer-free FCs	5249	54.7 (39.1-71)	91	3	1	547 (3)	36	9	2	18	15	2	1
All <45	635	<45	7	0	0	41 (1)	3	0	0	1	1	0	0
All ≥45<50	1051	≥45<50	21	1	0	85 (1)	7	0	0	4	3	1	0
All ≥50<55	1110	≥50<55	14	0	0	114	7	1	0	3	2	1	0
All ≥55<60	943	≥55<60	24	0	1	102	5	4	1	5	4	0	1
All ≥60<65	879	≥60<65	16	1	0	117 (1)	10	3	1	2	2	0	0
All ≥65	630	≥65	9	1	0	88	4	1	0	3	3	0	0
FANCI c.1813C>T carrier cancer-free FCs	123	55.7 (40.4-69.7)	5	0	0	16	3	0	0	0	0	0	0
FANCI <45	13	<45	1	0	0	2	0	0	0	0	0	0	0
FANCI ≥45<50	28	≥45<50	0	0	0	4	2	0	0	0	0	0	0
FANCI ≥50<55	21	≥50<55	0	0	0	2	0	0	0	0	0	0	0
FANCI ≥55<60	16	≥55<60	1	0	0	1	0	0	0	0	0	0	0
FANCI ≥60<65	22	≥60<65	1	0	0	3	0	0	0	0	0	0	0
FANCI ≥65	22	≥65	2	0	0	4	1	0	0	0	0	0	0

## Sheet: S8
Table S8. Number of cancer-free FC female subjects reporting risk reducing factors.
Study subjects and age range	Number of subjects	Age years (range)	Ovary ablation (only one)	Oral contraceptive use (average number of years used and SEM)	Tubal ligation	None had ovary albation, tubal ligation, or used oral contraceptives	At least one pregnancy	At least one live birth	At least one pregnancy not resulting in a live birth	At least one still birth
All cancer-free females	2950	54.3 (39.1-71)	331 (184)	2641 (9.6 ± 7.4)	327	237	2475	2315	948	145
All <45	390	<45	11 (9)	364 (11.1 ± 6.9)	23	24	330	315	155	19
All ≥45<50	585	≥45<50	32 (24)	549 (10.7 ± 7.7)	32	34	479	436	209	28
All ≥50<55	655	≥50<55	66 (45)	599 (9.8 ± 7.6)	41	44	564	514	236	47
All ≥55<60	538	≥55<60	65 (33)	472 (9.2 ± 7)	92	51	455	424	155	14
All ≥60<65	461	≥60<65	86 (42)	400 (7.9 ± 7.2)	79	41	377	363	114	21
All ≥65	321	≥65	71 (31)	257 (8.2 ± 7.2)	60	43	270	263	79	16
FANCI c.1813C>T carrier cancer-free females	74	55.5 (41.5-69.1)	9 (6)	67 (8.8 ± 6.2)	7	6	61	58	21	5
FANCI <45	8	<45	1 (1)	8 (12.7 ± 5.6)	1	0	7	7	3	0
FANCI ≥45<50	16	≥45<50	1 (1)	16 (10.8 ± 7.2)	0	0	14	13	7	2
FANCI ≥50<55	12	≥50<55	1 (1)	10 (9 ± 6.7)	0	2	9	9	5	2
FANCI ≥55<60	12	≥55<60	2 (1)	12 (7.8 ± 4.5)	3	0	9	9	1	0
FANCI ≥60<65	15	≥60<65	3 (2)	12 (6.2 ± 6.7)	1	2	12	10	4	1
FANCI ≥65	11	≥65	1	9 (6.2 ± 5.5)	2	2	10	10	1	0

## Sheet: S9
Table S9. In silico analyses and carrier frequencies of all rare FANCI variants identified in OC/BC cases and control subjects from this study.
																																											Frequency in FC study groups		Frequency in CDN study group	Frequency in AUS study group
Variant type	Transcript	Coding DNA reference sequence*	Amino acid change^	dbSNP ID	Exon	Protein domain	Reported in Fanconi anemia case**✟	ClinVar interpretation (number of submissions)✟	GERP++ (RS score)	phyloP100way (rankscore)	PhastCons100way (rankscore)	SiPhy29way (rankscore)	Number of in silico conservation tools predicted to be deleterious (out of 4)	CADD (Phred)	Condel (rankscore)	Eigen-raw (rankscore)	MetaLR (rankscore)	MetaSVM (rankscore)	VEST4 (rankscore	REVEL (score)	Number of in silico tools predicted to be deleterious (out of 7)	MaxEntScan (ref, alt, diff)	dbscSNV (ada, rf score)	Number of in silico splicing tools predicted to be deleterious (out of 2)	gnomAD non-cancer total allele count	gnomAD non-cancer total allele frequency	gnomAD non-cancer European (non-Finnish) allele count	gnomAD non-cancer European (non-Finnish) allele frequency	gnomAD non-cancer East Asian allele count	gnomAD non-cancer East Asian allele frequency	gnomAD non-cancer African allele count	gnomAD non-cancer African allele frequency	gnomAD non-cancer Latino allele count	gnomAD non-cancer Latino allele frequency	gnomAD non-cancer Ashkenazi Jewish allele count	gnomAD non-cancer Ashkenazi Jewish allele frequency	gnomAD non-cancer Finnish allele count	gnomAD non-cancer Finnish allele frequency	gnomAD non-cancer Other allele count	gnomAD non-cancer Other allele frequency	gnomAD non-cancer South Asian allele count	gnomAD non-cancer South Asian allele frequency	Familial OC (n=32) (%)	Young onset OC (diagnosed <50) (n=48) (%)	Familial BC (n=63) (%)	HGSC (n=516) (%)	AUS controls (n=4878) (%)
Missense	NM_001113378.1	c.13A>G	I5V	rs200186938	2	S1-cap	No	Uncertain significance (1)	4.71	0.61	0.72	0.33	3	23	0.661	0.56	0.9	0.88	0.58	0.334	6	NA	NA	NA	10	3.727e-05	0	0	10	0.0005194	0	0	0	0	0	0	0	0	0	0	0	0	0	0	0	1 (0.2)	0
Missense	NM_001113378.1	c.17T>C	p.L6S	rs369268726	2	S1-cap	No	Uncertain significance (2)	5.83	0.56	0.72	0.56	4	24.1	0.577	0.61	0.91	0.86	0.54	0.385	6	NA	NA	NA	13	4.845e-05	8	6.771e-05	0	0	0	0	3	8.546e-05	0	0	1	3.984e-05	1	0.0001492	0	0	0	0	0	0	1 (0.02)
Missense	NM_001113378.1	c.20C>G	p.S7C	rs757807318	2	S1-cap	No	Not reported in ClinVar	3.92	0.37	0.38	0.58	2	22.7	0.384	0.36	0.79	0.75	0.52	0.269	4	NA	NA	NA	1	4.221e-06	1	9.736e-06	0	0	0	0	0	0	0	0	0	0	0	0	0	0	0	0	0	0	1 (0.02)
In frame deletion	NM_001113378.1	c.96_98del	p.L33del	rs747603151	3	S1-cap	No	Uncertain significance (1)	NA	NA	NA	NA	NA	18.1	NA	NA	NA	NA	NA	NA	NA	NA	NA	NA	5	1.864e-05	1	8.467e-06	1	5.194e-05	0	0	1	2.848e-05	0	0	0	0	2	0.0002985	0	0	0	0	0	0	1 (0.02)
Missense	NM_001113378.1	c.121A>G	p.K41E	rs536960761	3	S1-cap	No	Not reported in ClinVar	3.58	0.67036	0.71638	0.43	4	22.9	0.469	0.37	0.67	0.73	0.15	0.242	4	NA	NA	NA	NA	NA	NA	NA	NA	NA	NA	NA	NA	NA	NA	NA	NA	NA	NA	NA	NA	NA	0	0	0	0	1 (0.02)
Missense	NM_001113378.1	c.158G>C	p.G53A	rs149223439	4	S1-cap	No	Likely benign (1); Uncertain significance (1)	5.57	0.73855	0.71638	0.95	4	23.6	0.705	0.82	0.95	0.96	0.78	0.535	7	1.578, -1.169, 2.748	0.999, 0.838	3	110 (1 hom)	0.00041	10	8.466e-05	0	0	0	0	0	0	98 (1 hom)	0.009937	0	0	2	0.0002984	0	0	0	0	0	0	1 (0.02)
Missense	NM_001113378.1	c.284T>A	p.L95Q	rs201553891	4	S1	No	Uncertain significance (1)	5.43	0.77	0.72	0.75	4	26.8	0.799	0.73	0.57	0.52	0.83	0.176	6	NA	NA	NA	30	0.0001118	0	0	30	0.001558	0	0	0	0	0	0	0	0	0	0	0	0	0	0	0	0	1 (0.02)
Missense	NM_001113378.1	c.286G>A	p.E96K	rs149243307	4	S1	No	Benign (2)	5.43	0.92179	0.71638	0.94	4	34	0.87	0.85	0.65	0.63	0.92	0.448	7	10.065, 10.567, -0.502	0.939, 0.828	2	457 (3 hom)	0.001703	31	0.0002624	356 (3 hom)	0.01849	0	0	2	5.697e-05	0	0	44	0.001752	5	0.0007456	19	0.0006224	0	0	0	1 (0.2)	5 (0.1)
Missense	NM_001113378.1	c.301C>A	p.P101T	NA	5	S1	No	Not reported in ClinVar	5.27	0.45	0.37	0.93	3	25.2	0.569	0.69	0.57	0.55	0.68	0.251	6	NA	NA	NA	NA	NA	NA	NA	NA	NA	NA	NA	NA	NA	NA	NA	NA	NA	NA	NA	NA	NA	0	0	0	0	1 (0.02)
Missense	NM_001113378.1	c.305G>T	p.G102V	NA	5	S1	No	Not reported in ClinVar	4.36	0.63	0.72	0.82	4	23.3	0.464	0.56	0.62	0.67	0.75	0.265	6	NA	NA	NA	NA	NA	NA	NA	NA	NA	NA	NA	NA	NA	NA	NA	NA	NA	NA	NA	NA	NA	0	0	0	0	1 (0.02)
Missense	NM_001113378.1	c.539T>C	p.M180T	rs139834845	7	S1	No	Uncertain significance (1)	5.56	0.78783	0.71638	0.7	4	23.9	0.571	0.59	0.4	0.47	0.87	0.234	6	NA	NA	NA	7	2.956e-05	6	5.844e-05	0	0	1	6.711e-05	0	0	0	0	0	0	0	0	0	0	0	0	0	0	1 (0.02)
Missense	NM_001113378.1	c.599G>T	p.S200I	rs750121617	8	S1	No	Not reported in ClinVar	-11.8	0.32	0.43	0.65	2	2.5	0.45	0.03	0.25	0.26	0.32	0.148	2	NA	NA	NA	2	8.443e-06	1	9.737e-06	0	0	0	0	0	0	0	0	0	0	1	0.0001781	0	0	0	0	0	0	1 (0.02)
Missense	NM_001113378.1	c.674G>A	p.S225N	NA	9	S1	No	Not reported in ClinVar	2.12	0.47	0.72	0.45	4	15.4	0.002	0.4	0.43	0.47	0.24	0.159	4	NA	NA	NA	NA	NA	NA	NA	NA	NA	NA	NA	NA	NA	NA	NA	NA	NA	NA	NA	NA	NA	0	0	0	0	1 (0.02)
Missense	NM_001113378.1	c.712A>G	p.S238G	rs112932178	9	S1	No	Not reported in ClinVar	3.67	0.56407	0.41325	0.33	3	22.6	0.349	0.29	0.22	0.31	0.38	0.026	1	NA	NA	NA	29	0.0001082	25	0.0002119	0	0	0	0	0	0	0	0	0	0	1	0.0001493	3	9.831e-05	0	0	0	1 (0.2)	0
Missense	NM_001113378.1	c.754G>A	p.E252K	rs776911782	9	S1	No	Not reported in ClinVar	5.07	0.42	0.39	0.25	2	22.4	0.261	0.32	0.31	0.15	0.25	0.071	1	8.492, 9.095, -0.603	0.015, 0.12	0	17	7.197e-05	0	0	0	0	0	0	0	0	0	0	0	0	2	0.0003575	15	0.0004918	0	0	0	0	1 (0.02)
Missense	NM_001113378.1	c.799G>C	p.V267L	NA	10	S1	No	Not reported in ClinVar	4.68	0.96	0.72	0.88	4	25.9	0.659	0.74	0.61	0.62	0.77	0.247	6	NA	NA	NA	NA	NA	NA	NA	NA	NA	NA	NA	NA	NA	NA	NA	NA	NA	NA	NA	NA	NA	0	0	0	0	1 (0.02)
Missense	NM_001113378.1	c.800T>C	p.V267A	rs1005232714	10	S1	No	Not reported in ClinVar	4.68	0.8	0.72	0.65	4	24.1	0.544	0.61	0.55	0.58	0.93	0.312	6	NA	NA	NA	NA	NA	NA	NA	NA	NA	NA	NA	NA	NA	NA	NA	NA	NA	NA	NA	NA	NA	0	0	0	0	1 (0.02)
Missense	NM_001113378.1	c.824T>C	p.I275T	rs142906652	10	S1	No	Uncertain significance (2)	3.54	0.55288	0.71638	0.42073	4	23.1	0.341	0.46177	0.52582	0.54742	0.6295	0.22	5	NA	NA	NA	147	0.0005478	125	0.001058	0	0	2	8.469e-05	7	0.0001994	0	0	3	0.0001195	10	0.001491	0	NA	0	0	0	1 (0.2)	5 (0.1)
Missense	NM_001113378.1	c.839A>G	p.K280R	rs772035961	10	S1	No	Uncertain significance (1)	4.68	0.57	0.72	0.65	4	22	0.019	0.33	0.38	0.38	0.19	0.065	1	NA	NA	NA	12	5.065e-05	10	9.733e-05	0	0	0	0	0	0	0	0	0	0	0	0	2	6.552e-05	0	0	0	0	1 (0.02)
Missense	NM_001113378.1	c.868G>A	p.V290M	rs113772230	10	HD1	No	Benign (2)	-0.231	0.24735	0.25342	0.09	0	15.36	0.349	0.08	0.02	0.02	0.27	0.017	1	NA	NA	NA	1390 (39 hom)	0.005181	9	7.617e-05	0	0	1281 (39 hom)	0.05426	82	0.002336	0	0	0	0	15	0.002237	3	9.828e-05	0	0	0	0	2 (0.04)
Missense	NM_001113378.1	c.875A>G	p.H292R	rs764641724	10	HD1	No	Not reported in ClinVar	-3.66	0.18	0.17	0.19	0	0.93	0.026	0.08	0.48	0.45	0.55	0.094	3	NA	NA	NA	4	1.491e-05	4	3.385e-05	0	0	0	0	0	0	0	0	0	0	0	0	0	0	0	0	0	0	2 (0.04)
Missense	NM_001113378.1	c.926G>T	p.S309I	rs542389647	11	HD1	No	Not reported in ClinVar	4.51	0.65	0.72	0.79	4	21.3	0.258	0.48	0.72	0.73	0.72	0.258	5	NA	NA	NA	NA	NA	NA	NA	NA	NA	NA	NA	NA	NA	NA	NA	NA	NA	NA	NA	NA	NA	0	0	0	0	1 (0.02)
Missense	NM_001113378.1	c.1001T>C	p.V334A	NA	12	HD1	No	Not reported in ClinVar	5.26	0.76	0.41	0.64	4	21.2	0.53	0.41	0.65	0.69	0.63	0.303	6	NA	NA	NA	NA	NA	NA	NA	NA	NA	NA	NA	NA	NA	NA	NA	NA	NA	NA	NA	NA	NA	0	0	0	0	1 (0.02)
In frame deletion	NM_001113378.1	c.1031_1033del	p.L344del	rs770583031	12	HD1	No	Uncertain significance (1)	NA	NA	NA	NA	NA	21.1	NA	NA	NA	NA	NA	NA	NA	NA	NA	NA	NA	NA	NA	NA	NA	NA	NA	NA	NA	NA	NA	NA	NA	NA	NA	NA	NA	NA	0	0	0	0	1 (0.02)
Missense	NM_001113378.1	c.1114G>A	p.V372I	rs76788798	13	linker	No	Benign (2)	3.97	0.65036	0.71638	0.5	4	15.54	0.323	0.37	0.05	0.06	0.13	0.195	1	7.564, 7.135, 0.429	0.0003, 0.028	0	1426 (42 hom)	0.005316	11	9.314e-05	1	5.194e-05	1315 (42 hom)	0.05573	81	0.002309	0	0	0	0	15	0.00224	3	9.828e-05	0	0	0	0	2 (0.04)
Missense	NM_001113378.1	c.1163T>C	p.I388T	rs1174812931	13	S2	No	Not reported in ClinVar	5.73	0.46185	0.71638	0.57	4	22.5	0.032	0.4	0.65	0.7	0.09	0.26	4	NA	NA	NA	1	4.221e-06	0	0	1	5.652e-05	0	0	0	0	0	0	0	0	0	0	0	0	0	0	0	1 (0.2)	0
Missense	NM_001113378.1	c.1250A>G	p.H417R	rs377227097	13	S2	No	Uncertain significance (1)	4.61	0.68	0.72	0.5	4	16.92	0.016	0.28	0.5	0.41	0.25	0.102	3	NA	NA	NA	16	5.963e-05	15	0.000127	0	0	1	4.235e-05	0	0	0	0	0	0	0	0	0	0	0	0	0	0	3 (0.06)
Missense	NM_001113378.1	c.1264G>A	p.G422R	rs146040966	13	S2	Yes	Uncertain significance (2)	5.73	0.9747	0.71638	0.97	4	31	0.945	0.93	0.93	0.92	1	0.899	7	NA	NA	NA	30	0.0001118	27	0.0002285	0	0	2	8.477e-05	1	2.849e-05	0	0	0	0	0	0	0	0	0	0	0	2 (0.4)	7 (0.1)
Missense	NM_001113378.1	c.1354G>A	p.A452T	rs1490585651	14	S2	No	Not reported in ClinVar	0.021	0.34	0.72	0.17	1	16.06	0.004	0.2	0.54	0.27	0.32	0.17	2	NA	NA	NA	1	3.185e-05	1	6.483e-05	0	0	0	0	0	0	0	0	0	0	0	0	0	0	0	0	0	0	1 (0.02)
Missense	NM_001113378.1	c.1399G>A	p.V467I	rs199726965	15	S2	No	Uncertain significance (3)	-0.076	0.3231	0.71638	0.48	2	14.54	0.012	0.15	0.42	0.59	0.19	0.168	1	NA	NA	NA	57	0.0002125	42	0.0003557	4	0.0002078	3	0.000127	2	5.698e-05	0	0	0	0	1	0.0001493	5	0.0001638	0	0	0	1 (0.2)	3 (0.06)
Missense	NM_001113378.1	c.1412C>G	p.P471R	rs139072231	15	S2	No	Uncertain significance (3)	5.95	0.8179	0.71638	0.99	4	29.1	0.911	0.92	0.89	0.89	0.97	0.837	7	NA	NA	NA	15	5.592e-05	14	0.0001186	0	0	0	0	0	0	0	0	1	3.984e-05	0	0	0	0	0	0	0	1 (0.2)	0
Missense	NM_001113378.1	c.1433C>A	p.S478Y	NA	15	S2	No	Not reported in ClinVar	5.58	0.69	0.72	0.95	4	27.4	0.793	0.72	0.84	0.79	0.83	0.458	7	NA	NA	NA	NA	NA	NA	NA	NA	NA	NA	NA	NA	NA	NA	NA	NA	NA	NA	NA	NA	NA	0	0	0	0	1 (0.02)
Missense	NM_001113378.1	c.1451C>T	p.A484V	NA	15	S2	No	Not reported in ClinVar	5.02	0.69	0.72	0.86	4	22.6	0.019	0.32	0.6	0.57	0.47	0.2	4	NA	NA	NA	NA	NA	NA	NA	NA	NA	NA	NA	NA	NA	NA	NA	NA	NA	NA	NA	NA	NA	0	0	0	0	1 (0.02)
Missense	NM_001113378.1	c.1481A>G	p.Q494R	rs1214081735	15	S2	No	Not reported in ClinVar	-0.97	0.26	0.25	0.31	0	12.63	0.011	0.15	0.61	0.45	0.16	0.093	2	NA	NA	NA	NA	NA	NA	NA	NA	NA	NA	NA	NA	NA	NA	NA	NA	NA	NA	NA	NA	NA	0	0	0	0	1 (0.02)
Missense	NM_001113378.1	c.1510C>A	p.Q504K	rs554471987	15	S2	No	Not reported in ClinVar	5.91	0.82	0.72	0.99	4	31	0.676	0.87	0.87	0.83	0.81	0.503	7	10.858, 10.998, -0.14	0.962, 0.798	2	2	8.444e-06	0	0	2	0.000113	0	0	0	0	0	0	0	0	0	0	0	0	0	0	0	0	1 (0.02)
Missense	NM_001113378.1	c.1534T>G	p.S512A	rs1021545566	16	S2	No	Uncertain significance (1)	3.38	0.42	0.72	0.5	4	21.2	0.468	0.45	0.74	0.68	0.42	0.317	6	NA	NA	NA	NA	NA	NA	NA	NA	NA	NA	NA	NA	NA	NA	NA	NA	NA	NA	NA	NA	NA	0	0	0	0	1 (0.02)
Missense	NM_001113378.1	c.1573A>G	p.M525V	rs144908351	16	S2	No	Benign (1); Likely benign (1); Uncertain significance (2)	4.67	0.74994	0.71638	0.48	4	22.9	0.446	0.47	0.69	0.73	0.66	0.487	7	NA	NA	NA	589 (2 hom)	0.002197	458	0.003879	0	0	20	0.0008472	22	0.0006266	25	0.002535	37	0.001478	14 (1 hom)	0.00209	13 (1 hom)	0.000426	1 (3.2)	0	0	3 (0.6)	43 (0.88)
Missense	NM_001113378.1	c.1616G>A	p.G539E	NA	17	S2	No	Not reported in ClinVar	6.03	0.94	0.72	0.99	4	29.6	0.935	0.94	0.93	0.93	1	0.82	7	NA	NA	NA	NA	NA	NA	NA	NA	NA	NA	NA	NA	NA	NA	NA	NA	NA	NA	NA	NA	NA	0	0	0	0	1 (0.02)
Missense	NM_001113378.1	c.1735G>A	p.A579T	rs147963936	18	HD2	No	Uncertain significance (1)	6.08	0.98	0.72	1	4	29.1	0.824	0.9	0.57	0.46	0.88	0.267	6	NA	NA	NA	6	2.236e-05	1	8.462e-06	0	0	5	0.0002118	0	0	0	0	0	0	0	0	0	0	0	0	0	0	1 (0.02)
Missense	NM_001113378.1	c.1753C>A	p.L585I	rs577385367	18	HD2	No	Not reported in ClinVar	6.08	0.55	0.72	1	4	28	0.867	0.85	0.66	0.65	0.73	0.182	6	NA	NA	NA	1	4.22e-06	1	9.733e-06	0	0	0	0	0	0	0	0	0	0	0	0	0	0	0	0	0	0	1 (0.02)
Missense	NM_001113378.1	c.1801G>A	p.V601I	rs200007022	18	HD2	No	Uncertain significance (2)	4.18	0.66	0.72	0.57	4	22.2	0.251	0.46	0.25	0.38	0.39	0.066	2	NA	NA	NA	14	5.217e-05	7	5.923e-05	0	0	2	8.47e-05	0	0	0	0	3	0.0001195	2	0.0002983	0	0	0	0	0	0	1 (0.02)
Missense	NM_001113378.1	c.1810A>G	p.M604V	rs141879625	18	HD2	No	Uncertain significance (1)	6.08	0.56332	0.71638	0.85	4	22.7	0.256	0.49	0.05	0.32	0.69	0.114	3	NA	NA	NA	19	7.08e-05	17	0.0001439	1	5.194e-05	0	0	1	2.849e-05	0	0	0	0	0	0	0	0	0	0	0	0	2 (0.04)
Missense	NM_001113378.1	c.1813C>T	p.L605F	rs117125761	18	HD2	No	Benign/Likley benign (6)	6.08	0.62	0.72	0.65	4	25.3	0.735	0.89	0.61	0.68	0.91	0.238	6	NA	NA	NA	1804 (17 hom)	0.006723	1183 (10)	0.01001	0	0	34	0.00144	59	0.001681	7	0.0007098	448 (5)	0.01785	39	0.005817	34 (2)	0.001114	4 (12.5)	0	1 (1.6)	10 (1.9)	95 (1.9)
Missense	NM_001113378.1	c.1876A>G	p.T626A	NA	19	HD2	No	Not reported in ClinVar	3.94	0.9	0.72	0.41	4	22.1	0.087	0.57	0.3	0.08	0.73	0.177	3	NA	NA	NA	NA	NA	NA	NA	NA	NA	NA	NA	NA	NA	NA	NA	NA	NA	NA	NA	NA	NA	0	0	0	0	1 (0.02)
Missense	NM_001113378.1	c.1883T>C	p.L628P	NA	19	HD2	No	Not reported in ClinVar	3.94	0.66	0.37	0.4	3	25.2	0.799	0.64	0.5	0.45	0.93	0.319	6	NA	NA	NA	NA	NA	NA	NA	NA	NA	NA	NA	NA	NA	NA	NA	NA	NA	NA	NA	NA	NA	0	0	0	0	1 (0.02)
Missense	NM_001113378.1	c.1893A>C	p.L631F	rs118138806	20	HD2	No	Benign/Likley benign (3)	-2.38	0.21	0.39	0.57	1	16.13	0.04	0.27	0.05	0.12	0.56	0.132	2	5.5, 5.904, -0.404	NA	NA	447 (2 hom)	0.001667	1	8.471e-06	438 (2 hom)	0.02276	0	0	0	0	0	0	0	0	4	0.0005972	4	0.0001311	0	0	0	0	1 (0.02)
Missense	NM_001113378.1	c.1900T>A	p.F634I	rs140965103	20	HD2	No	Uncertain significance (1)	5.7	0.74653	0.71638	0.8	4	32	0.745	0.66	0.54	0.56	0.71	0.229	6	NA	NA	NA	4	1.492e-05	3	2.541e-05	0	0	1	4.236e-05	0	0	0	0	0	0	0	0	0	0	0	0	0	0	2 (0.04)
Missense	NM_001113378.1	c.1904A>G	p.Y635C	rs764435343	20	HD2	No	Uncertain significance (1)	5.7	0.698	0.71638	0.8	4	29.1	0.884	0.83	0.67	0.63	0.93	0.486	7	NA	NA	NA	8	2.983e-05	4	3.388e-05	1	2.849e-05	3	0.000127	0	0	0	0	0	0	0	0	0	0	0	0	0	0	2 (0.04)
Missense	NM_001113378.1	c.1949G>A	p.C650T	NA	20	HD2	No	Not reported in ClinVar	5.42	0.91	0.72	0.94	4	29.7	0.826	0.89	0.61	0.59	0.98	0.576	7	NA	NA	NA	NA	NA	NA	NA	NA	NA	NA	NA	NA	NA	NA	NA	NA	NA	NA	NA	NA	NA	0	0	0	0	1 (0.02)
Missense	NM_001113378.1	c.1963G>A	p.G655R	rs138026584	20	HD2	No	Likely benign (1); Uncertain significance (1)	4.78	0.6759	0.71638	0.54	4	24.5	0.356	0.57	0.14	0.33	0.52	0.121	3	NA	NA	NA	108	0.0004028	22	0.0001864	0	0	0	0	4	0.0001139	78	0.007911	0	0	4	0.0005976	0	0	0	0	0	0	2 (0.04)
Missense	NM_001113378.1	c.2011A>G	p.I671V	rs139814895	21	HD2	No	Benign/Likley benign (3)	1.1	0.3	0.32	0.37	0	16.3	0.017	0.23	0.11	0.14	0.15	0.023	1	NA	NA	NA	1193 (11 hom)	0.004494	96	0.000831	278 (3)	0.01444	1	4.238e-05	16	0.0004558	3	0.0003047	613 (7)	0.0246	18	0.002695	168 (1)	0.005504	0	0	0	2 (0.4)	5 (0.1)
Missense	NM_001113378.1	c.2051C>T	p.P684L	rs779276973	21	HD2	No	Not reported in ClinVar	4.86	0.37234	0.21073	0.43	2	17.88	0.06	0.23	0.05	0.23	0.16	0.056	1	NA	NA	NA	5	2.134e-05	5	4.984e-05	0	0	0	0	0	0	0	0	0	0	0	0	0	0	0	0	0	0	1 (0.02)
Missense	NM_001113378.1	c.2057A>G	p.Q686R	rs772393046	21	HD2	No	Uncertain significance (1)	4.52	0.31	0.16	0.12	1	19.6	0.023	0.23	0.19	0.12	0.09	0.095	1	NA	NA	NA	1	4.264e-06	1	9.956e-06	0	0	0	0	0	0	0	0	0	0	0	0	0	0	0	0	0	0	1 (0.02)
Missense	NM_001113378.1	c.2071G>A	p.E691K	rs144419129	21	HD2	No	Uncertain significance (2)	5.6	0.69653	0.71638	0.96	4	22.8	0.026	0.38	0.02	0.25	0.41	0.065	2	NA	NA	NA	13	4.884e-05	10	8.614e-05	0	0	2	8.474e-05	0	0	0	0	0	0	1	0.0001497	0	0	0	0	0	0	4 (0.08)
Missense	NM_001113378.1	c.2080G>A	p.E694K	rs1199910681	21	HD2	No	Not reported in ClinVar	5.83	0.78	0.72	0.96	4	23.9	0.305	0.67	0.51	0.4	0.54	0.147	6	NA	NA	NA	1	4.256e-06	0	0	1	5.653e-05	0	0	0	0	0	0	0	0	0	0	0	0	0	0	0	0	1 (0.02)
Missense	NM_001113378.1	c.2098G>A	p.E700K	rs199615501	21	HD2	No	Uncertain significance (1)	0.39	0.21	0.39	0.29	0	0.602	0	0.02	0.31	0.1	0.04	0.037	0	NA	NA	NA	4	1.699e-05	2	1.974e-05	0	0	0	0	0	0	1	0.0001046	0	0	0	0	1	3.276e-05	0	0	0	0	1 (0.02)
Missense	NM_001113378.1	c.2121G>T	p.E707D	NA	21	HD2	No	Not reported in ClinVar	0.52	0.09	0.28	0.23	0	17.7	0.05	0.25	0.31	0.08	0.18	0.129	1	NA	NA	NA	NA	NA	NA	NA	NA	NA	NA	NA	NA	NA	NA	NA	NA	NA	NA	NA	NA	NA	0	0	0	0	1 (0.02)
Missense	NM_001113378.1	c.2131A>T	p.N711Y	rs766073258	21	HD2	No	Uncertain significance (1)	4.67	0.35	0.14	0.28	1	20.9	0.399	0.28	0.25	0.18	0.38	0.083	1	NA	NA	NA	1	4.228e-06	1	9.77e-06	0	0	0	0	0	0	0	0	0	0	0	0	0	0	0	0	0	0	1 (0.02)
Missense	NM_001113378.1	c.2146A>G	p.S716G	rs376641420	21	HD2	No	Not reported in ClinVar	5.83	0.58633	0.71638	0.49	4	24	0.532	0.72	0.3	0.45	0.62	0.128	5	NA	NA	NA	9	3.802e-05	8	7.802e-05	0	0	1	6.711e-05	0	0	0	0	0	0	0	0	0	0	0	0	0	0	1 (0.02)
Missense	NM_001113378.1	c.2203A>G	p.I735V	rs377308647	22	HD2	No	Uncertain significance (2)	0.49	0.56	0.72	0.45	3	11.46	0	0.1	0.06	0.44	0.01	0.092	1	NA	NA	NA	15	6.336e-05	14	0.0001364	0	0	0	0	0	0	0	0	1	4.624e-05	0	0	0	0	0	0	0	0	1 (0.02)
Missense	NM_001113378.1	c.2278A>C	p.I760L	rs780410177	22	HD2	No	Uncertain significance (1)	2.4	0.51	0.39	0.42	2	20.6	0.052	0.32	0.25	0.05	0.36	0.071	1	NA	NA	NA	1	4.228e-06	1	9.763e-06	0	0	0	0	0	0	0	0	0	0	0	0	0	0	0	0	0	0	1 (0.02)
Missense	NM_001113378.1	c.2324T>G	p.F775C	NA	23	HD2	No	Not reported in ClinVar	5.72	0.79	0.72	0.8	4	32	0.935	0.87	0.69	0.73	0.96	0.775	7	NA	NA	NA	NA	NA	NA	NA	NA	NA	NA	NA	NA	NA	NA	NA	NA	NA	NA	NA	NA	NA	0	0	0	0	1 (0.02)
Missense	NM_001113378.1	c.2342T>C	p.L781P	rs1273833992	23	HD2	No	Not reported in ClinVar	5.72	0.79	0.72	0.8	4	31	0.845	0.84	0.69	0.72	0.96	0.697	7	NA	NA	NA	1	4.221e-06	0	0	1	5.652e-05	0	0	0	0	0	0	0	0	0	0	0	0	0	0	0	0	1 (0.02)
Missense	NM_001113378.1	c.2366C>T	p.A789V	rs925359228	23	linker	No	Not reported in ClinVar	5.72	0.78311	0.71638	0.97	4	24.6	0.538	0.76	0.78	0.74	0.44	0.163	6	NA	NA	NA	NA	NA	NA	NA	NA	NA	NA	NA	NA	NA	NA	NA	NA	NA	NA	NA	NA	NA	0	0	0	1 (0.2)	0
Missense	NM_001113378.1	c.2438T>G	p.L813R	NA	23	S3	No	Not reported in ClinVar	4.56	0.68	0.72	0.52	4	28.4	0.906	0.75	0.84	0.84	0.93	0.705	7	NA	NA	NA	NA	NA	NA	NA	NA	NA	NA	NA	NA	NA	NA	NA	NA	NA	NA	NA	NA	NA	0	0	0	0	1 (0.02)
Missense	NM_001113378.1	c.2507A>G	p.N836S	rs933284199	24	S3	No	Uncertain significance (2)	-2.55	0.04	0.06	0.08	0	0.92	0.004	0.009	0.31	0.28	0.056	0.058	0	NA	NA	NA	13	7.007e-05	9	0.0001217	0	0	2	0.0001215	0	0	1	0.000116	0	0	0	0	1	4.394e-05	0	0	0	0	3 (0.06)
Missense	NM_001113378.1	c.2519G>A	p.R840H	rs777483611	24	S3	No	Uncertain significance (1)	3.98	0.65299	0.71638	0.42	4	23.7	0.348	0.39	0.52	0.57	0.14	0.077	3	NA	NA	NA	23	0.0001492	2	3.418e-05	1	9.402e-05	0	0	1	4.055e-05	0	0	0	0	1	0.000228	18	0.000791	0	0	0	0	1 (0.02)
Missense	NM_001113378.1	c.2536G>A	p.A846T	NA	24	S3	No	Not reported in ClinVar	4.94	0.81	0.72	0.75	4	19.25	0.264	0.37	0.67	0.63	0.39	0.211	3	NA	NA	NA	NA	NA	NA	NA	NA	NA	NA	NA	NA	NA	NA	NA	NA	NA	NA	NA	NA	NA	0	0	0	0	1 (0.02)
Missense	NM_001113378.1	c.2580T>A	p.S860R	NA	24	S3	No	Not reported in ClinVar	2.37	0.16	0.36	0.35	1	22.4	0.349	0.23	0.5	0.29	0.21	0.025	2	NA	NA	NA	NA	NA	NA	NA	NA	NA	NA	NA	NA	NA	NA	NA	NA	NA	NA	NA	NA	NA	0	0	0	0	1 (0.02)
Missense	NM_001113378.1	c.2582G>A	p.G861D	NA	24	S3	No	Not reported in ClinVar	5.87	0.97	0.72	0.98	4	28.4	0.906	0.89	0.82	0.79	0.81	0.457	7	NA	NA	NA	NA	NA	NA	NA	NA	NA	NA	NA	NA	NA	NA	NA	NA	NA	NA	NA	NA	NA	0	0	0	0	1 (0.02)
Missense	NM_001113378.1	c.2604A>C	p.E868D	rs118031800	24	S3	No	Benign/Likely benign (3)	2.93	0.11077	0.30032	0.3	1	16.06	0	0.15	0.32	0.07	0.03	0.032	1	NA	NA	NA	874 (10 hom)	0.004745	44	0.0006003	178 (3)	0.0146	1	6.177e-05	11	0.0004333	3	0.0003491	495 (6)	0.02428	12	0.002221	130 (1)	0.005716	0	0	0	2 (0.4)	5 (0.1)
Missense	NM_001113378.1	c.2768A>G	p.Y923C	rs200907824	25	S3	No	Uncertain significance (2)	-0.064	0.35116	0.28821	0.54	1	18.05	0.302	0.29	0.64	0.67	0.5	0.391	4	NA	NA	NA	18	7.597e-05	8	7.787e-05	0	0	0	0	1	2.919e-05	0	0	1	4.623e-05	0	0	8	0.0002621	0	0	0	0	1 (0.02)
Missense	NM_001113378.1	c.2840C>T	p.A947V	rs202053383	26	S3	No	Not reported in ClinVar	-7.52	0.10203	0.26644	0.04	0	15.93	0.013	0.05	0.15	0.35	0.05	0.114	1	NA	NA	NA	3	1.266e-05	3	2.921e-05	0	0	0	0	0	0	0	0	0	0	0	0	0	0	0	0	0	0	1 (0.02)
Missense	NM_001113378.1	c.2872C>G	p.Q958E	rs372553903	26	S3	No	Not reported in ClinVar	5.84	0.57	0.72	0.9	4	24	0.419	0.71	0.73	0.7	0.64	0.185	6	NA	NA	NA	NA	NA	NA	NA	NA	NA	NA	NA	NA	NA	NA	NA	NA	NA	NA	NA	NA	NA	0	0	0	0	1 (0.02)
Missense	NM_001113378.1	c.2936G>T	p.S979I	rs769453869	27	S3	No	Not reported in ClinVar	3.04	0.54277	0.42656	0.17	3	25.1	0.399	0.65	0.75	0.77	0.66	0.256	5	NA	NA	NA	4	1.491e-05	4	3.385e-05	0	0	0	0	0	0	0	0	0	0	0	0	0	0	0	0	0	0	1 (0.02)
Missense	NM_001113378.1	c.3016A>G	p.M1006V	rs781108611	28	S3	No	Uncertain significance (1)	4.91	0.2268	0.3938	0.1	1	21.7	0.007	0.28	0.46	0.53	0.31	0.214	3	NA	NA	NA	5	2.111e-05	3	2.921e-05	1	5.652e-05	1	6.711e-05	0	0	0	0	0	0	0	0	0	0	0	0	0	1 (0.2)	0
Missense	NM_001113378.1	c.3041G>A	p.C1014Y	rs140404896	28	S3	Yes	Likely pathogenic (2)	5.91	0.78567	0.71638	0.97	4	33	0.856	0.89	0.88	0.88	0.99	0.737	7	NA	NA	NA	31	0.0001155	7	5.925e-05	0	0	0	0	0	0	0	0	23	0.000916	1	0.0001493	0	0	0	0	0	0	1 (0.02)
Missense	NM_001113378.1	c.3055C>T	p.R1019W	rs149167939	28	S3	No	Likely benign (1); Uncertain significance (1)	-0.91	0.1	0.06	0.01	0	16.18	0.042	0.08	0.29	0.18	0.33	0.301	1	NA	NA	NA	61	0.0002274	2	1.693e-05	58	0.003013	0	0	1	2.848e-05	0	0	0	0	0	0	0	0	0	0	0	0	1 (0.02)
Missense	NM_001113378.1	c.3065C>G	p.A1022G	NA	29	S3	No	Not reported in ClinVar	4.94	0.45	0.35	0.35	2	23.1	0.415	0.48	0.54	0.63	0.43	0.089	6	NA	NA	NA	NA	NA	NA	NA	NA	NA	NA	NA	NA	NA	NA	NA	NA	NA	NA	NA	NA	NA	0	0	0	0	1 (0.02)
Missense	NM_001113378.1	c.3094C>T	p.L1032F	rs368868596	29	S3	No	Not reported in ClinVar	3.03	0.52	0.72	0.45	4	21.9	0.061	0.31	0.62	0.52	0.34	0.104	3	NA	NA	NA	NA	NA	NA	NA	NA	NA	NA	NA	NA	NA	NA	NA	NA	NA	NA	NA	NA	NA	0	0	0	0	1 (0.02)
Missense	NM_001113378.1	c.3113C>T	p.S1038L	NA	29	linker	No	Not reported in ClinVar	0.67	0.23	0.06	0.03	0	11.29	0	0.05	0.31	0.18	0.19	0.098	0	NA	NA	NA	NA	NA	NA	NA	NA	NA	NA	NA	NA	NA	NA	NA	NA	NA	NA	NA	NA	NA	0	0	0	0	1 (0.02)
Missense	NM_001113378.1	c.3149C>T	p.S1050F	rs771495739	29	S4	No	Not reported in ClinVar	6.03	0.63	0.72	0.8	4	28.9	0.778	0.83	0.9	0.9	0.71	0.571	7	NA	NA	NA	NA	NA	NA	NA	NA	NA	NA	NA	NA	NA	NA	NA	NA	NA	NA	NA	NA	NA	0	0	0	0	1 (0.02)
Missense	NM_001113378.1	c.3217G>C	p.A1073P	NA	30	S4	No	Not reported in ClinVar	5.92	0.74043	0.71638	0.99	4	26.5	0.512	0.82	0.89	0.9	0.54	0.512	7	NA	NA	NA	NA	NA	NA	NA	NA	NA	NA	NA	NA	NA	NA	NA	NA	NA	NA	NA	NA	NA	0	0	0	0	1 (0.02)
Missense	NM_001113378.1	c.3355G>T	p.A1119S	rs369990131	32	S4	No	Not reported in ClinVar	3.34	0.4	0.3	0.5	3	15.55	0.018	0.27	0.73	0.66	0.29	0.241	3	NA	NA	NA	2	8.441e-06	2	1.947e-05	0	0	0	0	0	0	0	0	0	0	0	0	0	0	0	0	0	0	1 (0.02)
Missense	NM_001113378.1	c.3389T>A	p.V1130D	rs764412863	32	S4	No	Uncertain significance (1)	0.59	0.5	0.23	0.45	2	11.38	0.388	0.13	0.74	0.62	0.33	0.419	3	NA	NA	NA	1	4.22e-06	0	0	1	5.652e-05	0	0	0	0	0	0	0	0	0	0	0	0	0	0	0	1 (0.2)	0
Missense	NM_001113378.1	c.3400A>G	p.I1134V	rs377630829	32	S4	No	Uncertain significance (1)	-1.21	0.18	0.19	0.5	1	7.51	0	0.08	0.63	0.47	0.12	0.136	2	NA	NA	NA	2	8.441e-06	2	1.947e-05	0	0	0	0	0	0	0	0	0	0	0	0	0	0	0	0	0	0	1 (0.02)
Missense	NM_001113378.1	c.3473G>T	p.C1158F	rs199502679	32	S4	No	Uncertain significance (1)	4.83	0.89	0.72	0.85	4	28.5	0.841	0.81	0.9	0.91	0.92	0.821	7	NA	NA	NA	26	0.0001097	5	4.867e-05	0	0	0	0	21	0.000613	0	0	0	0	0	0	0	0	0	0	0	0	1 (0.02)
Missense	NM_001113378.1	c.3481A>G	p.T1161A	rs767847271	32	S4	No	Uncertain significance (1)	2.19	0.50218	0.71638	0.17	3	17.24	0.042	0.23	0.5	0.64	0.24	0.128	3	NA	NA	NA	13	4.845e-05	5	4.231e-05	0	0	1	4.236e-05	6	0.0001709	0	0	0	0	1	0.0001492	0	0	0	0	0	0	2 (0.04)
Missense	NM_001113378.1	c.3521C>T	p.T1174I	NA	32	S4	Yes	Pathogenic (1)	5.62	0.85	0.72	0.96	4	27.8	0.902	0.83	0.92	0.92	0.92	0.731	7	NA	NA	NA	NA	NA	NA	NA	NA	NA	NA	NA	NA	NA	NA	NA	NA	NA	NA	NA	NA	NA	0	0	0	0	1 (0.02)
Missense	NM_001113378.1	c.3562G>A	p.G1188R	rs772739034	33	S4	No	Uncertain significance (1)	-1.68	0.17	0.2	0.5	1	14.25	0.029	0.18	0.49	0.41	0.23	0.181	2	NA	NA	NA	2	7.457e-06	1	8.469e-06	0	0	1	4.235e-05	0	0	0	0	0	0	0	0	0	0	0	0	0	0	1 (0.02)
Missense	NM_001113378.1	c.3635T>C	p.F1212S	rs775483853	34	S4	No	Not reported in ClinVar	4.77	0.7	0.72	0.54	4	28	0.717	0.7	0.89	0.9	0.93	0.869	7	NA	NA	NA	2	7.453e-06	2	1.693e-05	0	0	0	0	0	0	0	0	0	0	0	0	0	0	0	0	0	1 (0.2)	0
Missense	NM_001113378.1	c.3656A>G	p.K1219R	rs757964620	35	S4	No	Not reported in ClinVar	0.94	0.34	0.3	0.21	0	16.59	0.039	0.22	0.73	0.58	0.08	0.097	3	NA	NA	NA	3	1.267e-05	1	9.737e-06	0	0	0	0	1	2.92e-05	0	0	0	0	0	0	1	3.276e-05	0	0	0	0	1 (0.02)
Missense	NM_001113378.1	c.3677C>T	p.T1226M	rs367665900	35	S4	No	Uncertain significance (1)	4.46	0.46	0.32	0.41	3	22.5	0.523	0.49	0.63	0.6	0.38	0.112	5	NA	NA	NA	16	5.964e-05	6	5.079e-05	0	0	4	0.0001695	0	0	0	0	0	0	1	0.0001491	5	0.0001638	0	0	0	0	1 (0.02)
Missense	NM_001113378.1	c.3682G>A	p.E1228K	rs776495418	35	S4	No	Not reported in ClinVar	4.77	0.62	0.72	0.59	4	19.6	0.006	0.33	0.69	0.62	0.5	0.456	5	NA	NA	NA	2	8.441e-06	1	9.734e-06	0	0	0	0	0	0	0	0	0	0	0	0	1	3.276e-05	0	0	0	0	1 (0.02)
Missense	NM_001113378.1	c.3706G>A	p.V1236I	rs377165815	35	S4	No	Uncertain significance (2)	4.16	0.23311	0.13787	0.37	1	11.01	0.034	0.17	0.6	0.71	0.11	0.178	2	NA	NA	NA	30	0.0001118	18	0.0001523	10	0.0005195	1	4.237e-05	1	2.849e-05	0	0	0	0	0	0	0	0	0	0	0	0	1 (0.02)
Missense	NM_001113378.1	c.3812C>T	p.S1271F	rs202066338	36	S4	No	Uncertain significance (1)	6.17	0.80984	0.71638	1	4	32	0.768	0.88	0.89	0.9	0.9	0.628	7	NA	NA	NA	18	7.6e-05	5	4.868e-05	0	0	0	0	0	0	1	0.0001045	0	0	0	0	12	0.0003932	0	0	0	1 (0.2)	1 (0.02)
Missense	NM_001113378.1	c.3895C>G	p.R1299G	rs551305056	37	C-terminus	No	Not reported in ClinVar	4.83	0.55	0.72	0.83	4	23.5	0.392	0.47	0.61	0.66	0.25	0.161	4	NA	NA	NA	2	8.442e-06	1	9.735e-06	0	0	0	0	0	0	0	0	0	0	0	0	1	3.276e-05	0	0	0	0	1 (0.02)
Missense	NM_001113378.1	c.3896G>A	p.R1299Q	rs138663330	37	C-terminus	No	Uncertain significance (2)	1.36	0.53257	0.41325	0.34	1	15.26	0	0.15	0.09	0.36	0.18	0.073	1	NA	NA	NA	3	1.266e-05	2	1.947e-05	0	0	0	0	1	2.919e-05	0	0	0	0	0	0	0	0	0	0	0	0	1 (0.02)
Missense	NM_001113378.1	c.3896G>T	p.R1299L	rs138663330	37	C-terminus	No	Uncertain significance (2)	1.36	0.53257	0.41325	0.34	1	22.3	0.425	0.37	0.5	0.53	0.46	0.198	5	NA	NA	NA	26	9.192e-05	26	0.0002013	0	0	0	0	0	0	0	0	0	0	0	0	0	0	0	0	0	0	1 (0.02)
Missense	NM_001113378.1	c.3931G>T	p.A1311S	rs754573704	38	C-terminus	No	Not reported in ClinVar	5.76	0.3189	0.20367	0.54	2	22.8	0.035	0.3	0.47	0.53	0.09	0.088	3	NA	NA	NA	6	2.568e-05	6	5.954e-05	0	0	0	0	0	0	0	0	0	0	0	0	0	0	0	0	0	1 (0.2)	1 (0.02)
*Human GRCh37/hg19
^3 cases carried 2 FANCI variants (1 case carried two candidate variants); 7 controls carried 2 FANCI variants; 4 controls carried 3 FANCI variants (1 control carried two candidate variants)
✟Database last accessed July, 2020
**Literature review and Fanconi Anemia Mutation Database http://www2.rockefeller.edu/fanconi/)
NA	Not available

## Sheet: S10
Table S10. Comparison of carrier frequencies of candidate FANCI variants in Australian HGSC cases with Australian controls.
Coding DNA reference sequence*	Amino acid change	dbSNP designation	OR	95% CI	P
c.13A>G	p.I5V	rs200186938	NA	NA	NA
c.286G>A	p.E96K	rs149243307	1.9	0.22-16	0.56
c.824T>C	p.I275T	rs142906652	1.9	0.22-16	0.56
c.1264G>A	p.G422R	rs146040966	2.7	0.56-13	0.21
c.1412C>G	p.P471R	rs139072231	NA	NA	NA
c.1573A>G	p.M525V	rs144908351	0.66	0.2-2.1	0.48
c.1813C>T	p.L605F	rs117125761	1	0.52-1.9	0.99
c.2366C>T	p.A789V	rs925359228	NA	NA	NA
c.3635T>C	p.F1212S	rs775483853	NA	NA	NA
c.3812C>T	p.S1271F	rs202066338	9.45	0.59-152	0.11
*Human GRCh37/hg19
NA – no data on this variant available from gnomAD

[truncated: 7 more sheets: S11, S12, S13, S14, S15, S16, S17]
